# Supplementary material for: The Efficacy of Hybrid Vaginal Ovules for Co-Delivery of Curcumin and Miconazole against Candida albicans
Source: Pharmaceutics. 2024 Feb 23;16(3):312. doi: 10.3390/pharmaceutics16030312 (PMC10974232; doi:10.3390/pharmaceutics16030312)
Supplement: Supplementary file 1 [file pharmaceutics-16-00312-s001.zip]

Archive with 1 entries (1 files):
- pharmaceutics-2844546-supplementary.pdf
